# Supplementary material for: Design, Synthesis, and Bioactivity Assessment of Modified Vemurafenib Analog
Source: Pharmaceuticals (Basel). 2025 Aug 5;18(8):1161. doi: 10.3390/ph18081161 (PMC12389646; doi:10.3390/ph18081161)
Supplement: Supplementary file 1 [file pharmaceuticals-18-01161-s001.zip]

Archive with 1 entries (1 files):
- pharmaceuticals-3659120-supplementary.pdf
